# Supplementary material for: Low vision due to cerebral visual impairment: differentiating between acquired and genetic causes
Source: BMC Ophthalmol. 2014 May 1;14:59. doi: 10.1186/1471-2415-14-59 (PMC4021540; doi:10.1186/1471-2415-14-59)
Supplement: Additional file 1: Table S1 — Phenotype information of all patients involved. [file 1471-2415-14-59-S1.xlsx]

## Sheet: Sup table 1
Additional file 1: Phenotype information of all patients involved.
ID	Male/ Female	Birth weight (gram)	Gestational age	Intellectual disability	Developmental age at calender age	Hearing impairment	Classification	Genetic diagnosis	Risk factor	MRI cerebrum abnormalities (based on reports)	Vigabatrin	Age most recent ophtalmological examination (months (m), years (y)	Refraction error OD	Refraction error OS	Visual acuity ODS	Visual field defects	Strabismus	Eye movement disorder	Nystagmus	Pale optic discs	Crowding	Staring at light	Looking away from the target	Auditive stimuli dominates	Problems with object/ face recognition	Fixatation abnormalities	Fluctuating visual performances
1	Male	3480	39	+		-	Hydrocephalus and/or West syndrome		W	Normal		7 m			Light perception				Yes	Yes
2	Male	3720	39	+		-	Unknown			Corpus callosum agenesis		20 m	S+1.00=C-4.50x12"	S-2.50=C-3.50x2"	0.04	Yes	Yes	Yes	Yes	No		Yes
3	Male	2750	40	+	6 months at 6 years		Genetic	Deletion 2q	W	Hyperdense abnormalities dorsal thalamus	Yes	6 y			0.25	Yes	Yes	No	Yes	No		Yes	Yes	Yes		Yes
4	Female	3200	40	+		-	Unknown			Normal		4 y			0.2	Yes	Yes	No	No	No
5	Female	3415	41	+	3-4 months at 1+10 years		Genetic	Complex III deficiency	W	Normal	Yes	6 y	S+1.25	S+1.25	0.25	No	No	No	No	No			Yes			Yes
6	Female	4350	38	+		-	'Purely' acquired		PVL, S	NR	Yes	27 m	S+3.00=C-1.50x130"	S+2.50=C-1.00x180"	0.2	Yes	Yes	No	No	Yes							Yes
7	Male	4490	41	+		-	Unknown			Atrophy of cerebellar hemispheres, peduncles and vermis.		8 y			0.25	No	Yes	Yes	Yes	No						Yes	Yes
9	Female	2840	40	+	11-15 months at 42 months	-	Unknown			Thin corpus callosum, periventricular white matter abnormalities		24 m	S+1.00	S+0.50=C-0.50x180"	0.3	Yes	Yes		Yes	No						Yes
11	Male	2600	39	+		-	Hydrocephalus and/or West syndrome		W	NR		34 m			0.3	No	Yes	No	No	No							Yes
12	Female	3500	38	+			Unknown			Brain dysgenesis		26 m	S+2.00	S+2.00	Light perception		Yes	Yes		Yes		Yes				Yes
15	Female	3525	38	+	IQ 55	-	Unknown			NR	Yes	6 y			0.3	No	No	No	No	No	Yes
16	Female	3855	41	+	9 months at 30 months	-	Unknown			Hypomyelinisation of the central white matter and occipital		9 m			0.07		Yes	No	No	Yes
17	Male	3810	41	+		-	'Purely' genetic	Mowat-Wilson syndrome		Small corpus callosum, agenesis genu and rostrum		34 m			0.2	Yes	No	No	No	No				Yes		Yes	Yes
18	Female	3105	40	+	8 months at 1+4 years	-	Unknown			Hypomyelinisation		13 m			0.15	Yes	Yes	No	Yes	No				Yes		Yes
19	Female	2460	36	+	28 months at 42 months		Unknown			Hypomyelinisation		44 m	S+1.75=C-1.00x180"	S+3.00=C-1.00x0"	0.25	Yes	Yes	No	Yes	No				Yes
20	Female	4210	41	+	2 years at 2+6 years		Acquired		H, PVL, S	Periventricular leucomalacia parieto-occipital, hydrocephalus		42 m	S+1.75=C-1.75x20"	S+1.00=C-4.75x178'	0.2	Yes	Yes	Yes	Yes						Yes
22	Male	3725	40	+			Hydrocephalus and/or West syndrome		W	Hypoplasia and delayed myelinisation of corpus callosum	Yes	12 m	S+3.00 till S+1.00	S+3.00 till S+1.00	0.02		Yes	No	No	No		Yes	Yes	Yes		Yes
25	Female	3605		+			Unknown			Almost complete agenesis of vermis.		17 m	S+5.00	S+5.00	Light perception		No	No	Yes	No
27	Male	2915	40	+	6 months at 9 months	-	Acquired		H, S	Major intraventriculair bleedings		27 m			0.1	No	No	Yes	Yes	Yes
28	Male	3610	41	+		-	Unknown			Mega cisterna magna, corpus callosum agenesis, colpocephaly, cerebral atrophy, delayed myelinisation		27 m	S+5.00	S+5.00	0.03	Yes	Yes	No	No	No				Yes
29	Female	4275	42	+		-	Genetic and acquired	Complex II and III deficiency	S	Almost absence of cerebellar hemispheres. Possible remainings of hemorrhages. Possible anterior temporal white matter abnormalities		4 y			0.15		Yes	No	No	No			Yes				Yes
31	Female			+		-	Unknown			Supratentorial central atrophy and peripheral frontotemporal atrophy. Enlarged ventricles.		4 y	S+0.50	S+0.50	0.2	Yes	Yes	Yes	Yes	No			Yes
32	Female	3075	39	+			Unknown			NR		12 m	S+8.00	S+8.00	0.07		No	Yes	No
33	Male	2820	38	+	9-11 months at 2+11 years	-	Unknown			Normal		5 y	S+1.00=C-1.00x90"	S+2.00=C-1.00x90"	0.3	No	No	No	No	No			Yes			Yes
34	Female	2800		+	1+4 years at 3+2 years		Genetic	Deletion 6q15-q16.1		Normal		4 y			0.25	No	Yes	No		No			Yes			Yes
36	Female		41	+	15-17 months at 2+9 years	-	Unknown			Diffuse diminished brainvolume. Gliosis along ventricles, mainly occipital.		44 m			0.25	Yes	No	No	No	Yes		Yes	Yes		Yes	Yes
37	Male	3980	42	+	11 months at 2+6 years	-	Unknown			Delayed myelinisation.		24 m			0.2	Yes	Yes	No	No	No
39	Male	4000	40	+	9-10 months at 22 months	-	Unknown			Wide ventricles, thin corpus callosum, thin pituitary stalk		27 m	C-3.00x180"	C-3.00x180"	0.15	No	No	No	No	No		Yes	Yes				Yes
40	Male	3800	38	+	1,5-3 months at 33 months	-	Unknown			NR		44 m	S+1.75	S+1.75	0.12	Yes	No	No	Yes	No				Yes		Yes	Yes
41	Male			+		-	Genetic and acquired	Tubereus sclerosis	COM	Intracerebral tubers	Yes	13 y			0.25	No	No	Yes	No				Yes			Yes
42	Male		37	+		+	'Purely' genetic	Duplication 4q32.2		Delayed myelinisation, enlarged ventricles, small cerebellum, mega cisterna magna.		5 m			0.04		No	No	No	No		Yes				Yes
43	Male	2710	38	+		-	'Purely' genetic	Cohen syndrome		NR		4 y	S+1.75=C-2.5x180"	S+1.75=C-2.00x180"	0.3	Yes	No	No	No	No		Yes	Yes				Yes
45	Female			+	4 years at 10 years	-	Genetic	Deletion 6p25.3-pter, Duplication 20q13.33-qter		Small cerebellum		10 y			0.25	No	No	No	No							Yes
46	Female			+		-	Unknown			Polymicrogyria, temporal lobe and along Sylvian fissure abnormal signal of white matter		47 m	S+2.00=C-2.00x20"	S+1.00=C-0.50x180"	0.2	No	Yes	Yes	Yes	No						Yes	Yes
47	Male	4110	41	+			Unknown			Wide periphere liquor areas		10 m			0.03	Yes	Yes	No	Yes	No		Yes					Yes
48	Female	2025	34	+		-	'Purely' acquired		PVL	Delayed myelinisation, periventricular leucomalacia		27 m			0.05	Yes	Yes		Yes	Yes			Yes			Yes	Yes
49	Male	1510	31	+		-	'Purely' acquired		PVL	Periventricular leucomalacia		7 y			0.08	Yes	Yes	Yes	Yes	Yes					Yes	Yes	Yes
50	Male			+		-	'Purely' acquired		S	Tissue loss, asymmetric ventricle system		32 m			0.01		Yes	Yes	Yes	No		Yes
51	Male			+			Unknown			Small cerebellum and vermis, delayed myelinisation.	Yes	15 m			Light perception				No	Yes
54	Male	3460	40	-		-	'Purely' acquired		P	Abnormal		4 y	S+3.00	S+3.00	0.25	No	Yes	No		No
55	Female	3290	41	+			'Purely' genetic	CDG type 1a		Normal		22 m	S-1.75=C-0.25x0"	S-3.25=C-1.00x45"	0.04	No	Yes	No	No	No
56	Female	1355	32	+		-	'Purely' acquired		PVL	Periventricular leucomalacia, hardly any myelinisation		15 m			0.05	Yes	Yes	No	Yes	Yes						Yes	Yes
57	Male	2190	39	+	6-10 months at 3 years	-	'Purely' acquired		S, T	Cortical necrosis with loss of cortical and subcortical white and gray matter. Remainings of old bleeding with gliosis.		4 y	S+3.00=C-3.25x10"	S-1.00=C-4.00x180"	0.15	Yes	Yes	No	Yes	Yes		Yes
64	Male	3186	37	+		-	'Purely' acquired		PVL	Enlarged ventricles and periventricular leucomalacia.		15 m	S+1.00=C-1.00x90"	S+1.00=C-1.00x90"	Light perception		Yes	No	Yes	Yes
66	Female	1090	27	-	IQ 72	-	'Purely' acquired		PVL, S	Periventricular leucomalacia		41 m			0.125	No	No	No	No	Yes	Yes			Yes
67	Male			+		-	Unknown			Mild periventricular white matter abnormalities, dysplasia cerebellar vermis		41 m			0.3	No	Yes	No	Yes	No
68	Male			+			Genetic	Trisomy 21		NR		4 y	S+3.00	S+3.00	0.04		Yes	No	Yes				Yes		Yes	Yes	Yes
70	Male	2050	35	+	5-8months at 2+8 years		Unknown			Much liquor, twisted optic nerves		29 m	S+8.00	S+8.00	0.15	Yes	Yes	Yes	No	No		Yes					Yes
72	Male	1950	31	+		-	'Purely' acquired		PVL	Periventricular leucomalacia		8 m	S+2.00	S+2.00	0.02	No	Yes	Yes	Yes	Yes						Yes
73	Female	1000	29	-	IQ 76	-	Unknown			NR		5 y	S-1.75=C-2.00x160"	S-1.00=C-4.00x16"	0.3	No
74	Male			+		-	Genetic	Trisomy 21		NR		8 y			0.16	No	No	No	No	No	Yes				Yes
75	Male			+		-	Unknown			NR		13 y	S+2.25=C-0.25x168"	S+2.50=C-5.00x10"	0.25	No	Yes	No	Yes	No
77	Female	2750	36	+	4,5 months at 19 months		Unknown			NR		23 m			0.02	Yes	Yes	No	Yes	No			Yes	Yes		Yes	Yes
78	Female	2710	36	+		-	Genetic	Rett syndrome		Normal		23 m	S+1.00	S+1.50=C-0.50x180"	0.1	No	Yes	No	No	No			Yes	Yes			Yes
79	Male			+		-	Hydrocephalus and/or West syndrome		W	NR	Yes	33 m			0.01		No	Yes	No	No						Yes
81	Female			+		-	Unknown			NR		4 y	S+6.25=C-1.25x105"	S+6.00=C-1.25x70"	0.3	Yes	Yes	No	No	No	Yes
83	Male	1900	36	+	23-26 months at 2+10 years	-	Unknown			White matter abnormalities periventricular		5 y			0.3	Yes	Yes	Yes	No	Yes	Yes		Yes		Yes
84	Female	3030	39	+		-	Acquired		P, W	Abnormalities frontal and in the basal ganglia, thalamus.		23 m	S+2.25=C-2.50x10"	S+2.50=C-2.75x170"	0.03	Yes	Yes	Yes	Yes	No				Yes
85	Female	1810	36	+		-	Genetic	Pontocerebellar hypoplasia type 2		Pontocerebellar hypoplasia type 2		30 m			0.07	Yes	Yes	Yes	No							Yes	Yes
87	Male	3500	36	+		-	Hydrocephalus and/or West syndrome		H	NR		10 y	S+0.50=C-1.75x9"	S+0.25=C-1.50x176"	0.3	Yes	Yes	No	Yes	No							Yes
88	Female			+		-	Unknown			Thin corpus callosum, immature brain		14 m	S-2.00	S-2.00	Light perception					Yes						Yes
89	Male		33	-		-	'Purely' acquired		PVL	NR		44 m	S+1.50=C-0.75x180"	S+1.75=C-0.50x180"	0.3	Yes	Yes	No	No	Yes	Yes
92	Female	2480	37	+		+	'Purely' acquired		S	Congenital media stroke left.		19 m			0.15	Yes	Yes	Yes	No	Yes					Yes	Yes	Yes
93	Female		37	+			Hydrocephalus and/or West syndrome		W	Delayed myelinisation	Yes	18 m			0.02	Yes	Yes	Yes	No	No						Yes	Yes
95	Male			+		-	'Purely' acquired		I	Necrosis of cerebral tissue. Deep white matter and basal ganglia showed high signal.		7 y			0.03	Yes	Yes	Yes	No	Yes						Yes	Yes
96	Female			+	20 months at 33 months	-	'Purely' acquired		COM	NR		20 m	S+0.50	S+0.50	0.3	Yes	No	No	No	No
97	Female	3500	42	+			'Purely' acquired		I	Multicystic encephalopathy, enlarged third and lateral venticles.	Yes	8 y	S+2.00=C-6.60x20"	S+1.00=C-6.00x180"	0.07	Yes	Yes	Yes	Yes	Yes		Yes		Yes			Yes
99	Female		38	+			'Purely' genetic	Rett syndrome		Hypoplasia of the frontotemporal areas till the posterior fossa	Yes	20 m			0.1	No	Yes	Yes	Yes	No		Yes		Yes		Yes	Yes
101	Female	3760	41	+		-	'Purely' acquired		PVL	Multicystic encephalopathy with ventricle dilatation	Yes	34 m			No light perception		Yes		Yes	Yes
102	Male		40	+		-	'Purely' genetic	Duplication 11q23.3-qter, Deletion 12q24.3-qter		NR		8 y			0.1	No	Yes	No	Yes			Yes	Yes
103	Female	3515	38	+		-	Genetic and acquired	Deletion 21q22.13-q22.3, Duplication 18p11.32-p11.21	I,S	Ischemic damage thalamus and left occipital damage due to abcess.		21 m	S-5.00	S-2.00	0.08		Yes	No	Yes	Yes		Yes				Yes	Yes
104	Male	3640	39	+	14 months at 2 years	-	Unknown			NR		30 m			0.2	Yes	Yes	Yes		No						Yes
105	Female	2170	40	+	9 months at 2+3 years	-	'Purely' genetic	Deletion 5q35		Small choroid plexus cyst		4 y	S+8.50	S+9.00	0.2	No	Yes	No	Yes	No		Yes	Yes			Yes	Yes
107	Female	1590	31	+		-	'Purely' acquired		PVL, S	Asymmetric dilatation of ventricles. Periventricular white matter abnormalities with punctate hypointensity. Slightly delayed myelinisation.		25 m			0.25	Yes	Yes	No	No	Yes			Yes			Yes
108	Male			+			Genetic	Trisomy 21		NR		5 y	S+0.25=C-2.00x172"	S-1.50=C-1.75x160"	0.2	No	No	No	No	No			Yes
109	Male	2325	36	+			'Purely' acquired		S, T	Progressive cortical degeneration. Intracerebral hemorhages		29 m			0.04	Yes	Yes	Yes		Yes		Yes		Yes		Yes	Yes
110	Male		42	+		-	Unknown			NR		13 y			0.1	Yes	Yes		No	No			Yes			Yes
111	Male		38	+		-	'Purely' acquired		S, T	Wide liquor areas, cerebral atrophy, little white matter, small corpus callosum.		6 y	S+5.00=C-2.00x85"	S+5.50=C-2.00x150"	0.15	No	Yes	Yes	No	No	Yes	Yes				Yes	Yes
112	Male			+	6 months at 9+8 years	-	Unknown			Gyration disorder along the Sylvian fissure	Yes	8 y	S+6.00=C-2.00x180"	S+6.00=C-2.00x180"	0.15	Yes		Yes	No	No			Yes
113	Male	1525	34	+		-	'Purely' acquired		PVL	Gliosis periventricular		6 y	S+4.00=C-4.00x5"	S+2.00=C-2.75x174"	0.3	No	Yes	Yes		Yes	Yes				Yes
115	Female	4000	40	+		-	Unknown			NR		40 m	S+5.50=C-0.75x90"	S+5.25=C-0.75x90"	0.23	Yes	No	No	No	Yes				Yes
116	Male	1980	35	+		-	'Purely' acquired		PVL	Periventricular leucomalacia		28 m			0.1	Yes	Yes	No	No	No
117	Male			+		-	'Purely' acquired		I	Cystic abnormalities, mainly in posterior fossa, and left basal ganglia.		44 m			0.3	Yes	Yes	No	No	No					Yes		Yes
118	Male			+		-	Acquired		H, I	NR		41 m	S+1.50=C-4.50x180"	S+1.50=C-4.50x180"	0.15	Yes	Yes	Yes	Yes	No				Yes
119	Male			+		-	Unknown			Cortical dysplasia frontal left		17 m			0.15	Yes	No	No	No	Yes							Yes
120	Female	2500	38	+		-	'Purely' genetic	Deletion 15		NR		8 m			0.03	No	Yes	No		No						Yes
122	Male	2735	39	+			'Purely' genetic	Duplication 14 and 8		Dysgenesia of corpus callosum and intraventricular cyst		4 y			0.06	No	Yes	No	Yes			Yes					Yes
124	Female			+		-	Unknown			Incomplete myelinisation		7 y	S+3.00	S+3.00	0.07	Yes		No	No	No			Yes		Yes	Yes
126	Male		33	+		-	'Purely' acquired		P	NR		36 m	S+1.50=C-2.50x180"	S+1.00=C-2.00x180"	0.2	Yes	Yes	Yes	Yes	Yes
127	Male	3450	31	+		+	'Purely' acquired		S	NR		46 m			0.25	No	No	No	No	Yes	Yes						Yes
128	Female	3740	41	+			'Purely' genetic	Coffin-Siris syndrome		Corpus callosum agenesis with colpocephaly		7 y			0.3	No	No	No		Yes			Yes			Yes	Yes
131	Male	1503	31	+		-	'Purely' acquired		PVL, S	Intraventriculair hemorraghe, periventricular leucomalacia		40 m			0.25	Yes	Yes	No	No	Yes		Yes
133	Female			+	IQ 67	-	Unknown			Enlarged supratentorial ventricle system and wide peripheral liquor area. Areas of high signal intensity: normal or sign of periventricular leucomalacia.		5 y	S+3.00=C-2.00x170"	S+2.50=C-1.50x5"	0.2	No	No	No	No	Yes							Yes
134	Male			+		+	Genetic	Chromosomal aberration on 10 and 12	H	NR		9 y	S+2.50=C-1.50x90"	S+2.50=C-1.50x90"	0.07	No	No	No	No	No			Yes			Yes
135	Male			+			Unknown			Polymicrogyria, loss of white matter with ventricle dilatation. Hypomylelinisation		10 m			0.0125	Yes	Yes	Yes	Yes	No						Yes
136	Female			+			Unknown			Gliosis periventricular, white and grey matter loss		4 y			0.15	Yes	No	Yes	Yes	No						Yes
138	Male	2000	36	+	2+6 years at 3+8 years		Unknown			NR		7 y	S+1.75=C-2.50x20"	S+1.00=C-1.25x147"	0.25	No	Yes	No		Yes
139	Male	2100	32	+	21 months at 40 months		'Purely' acquired		PVL	Periventricular leucomalacia		6 y	S+2.25=C-1.50x15"	S+1.75=C-2.50x20"	0.25	Yes	Yes	No	Yes	Yes			Yes
142	Female	3470	40	+	8-9 months at 2+3 years	-	Unknown			Normal		4 y	S+4.00	S+3.00	0.3	Yes	No	No	No	No
143	Female	1640	30	+		-	'Purely' acquired		PVL	Periventricular leucomalacia		6 y			0.15	No	Yes	Yes		Yes						Yes
145	Male	3950		+			Unknown			Normal		14 m	S+1.00=C-3.00x180"	S+1.00=C-2.00x180"	0.01		No	Yes	Yes	No
146	Male	1105	31	+	16-33 months at 3+6 years	-	'Purely' acquired		PVL	Ventriculomegaly		40 m			0.3	Yes	Yes	No	Yes	Yes			Yes			Yes
147	Male			+			Unknown			NR		9 y	S+3.00=C-0.50x180"	S+2.50	0.26		Yes			No	Yes					Yes
149	Male	3500	40	+		-	Hydrocephalus and/or West syndrome		W	Dysgenesis, possibly lissencephaly	Yes	25 m	S-1.50=C-0.50x180"	S-2.00=C-0.50x180"	0.07	Yes	No			Yes
152	Female	1375	33	+		-	'Purely' acquired		PVL, S	Periventricular leucomalacia and thin corpus callosum		39 m			0.25	No	Yes	No	Yes	No				Yes
156	Male			+	22 months at 3+1 years	-	'Purely' acquired		T	NR		5 y			0.2	Yes	Yes	No	Yes	No
157	Female	2195	37	+	11 months at 2 years	-	Unknown			Delayed myelinisation, wide ventricles		5 y			0.25	Yes	Yes	No	No	No					Yes	Yes	Yes
158	Male	1650	38	+			Acquired		PVL, W	Cysts periventricular	Yes	13 m	C-2.00x180"	C-2.00x180"	0.1	Yes	Yes	No	Yes	Yes		Yes	Yes			Yes
159	Female	3500	37	+			Unknown			Normal		37 m	S-0.50=C-2.25x180"	S-0.75=C-2.50x175"	0.2	Yes	No	No	No	No						Yes	Yes
161	Male	2590	39	+	13 months at 18 months	+	'Purely' acquired		P	NR		13 m			0.2	Yes	Yes	Yes	Yes	No					Yes
163	Female	3100	40	+	IQ <60	-	Unknown			Progressive atrophy of cerebellum		6 y	S+5.00=C-1.25x5"	S+7.00=C-3.00x170"	0.25	No	No		No	No
166	Female	2120	34	+		-	'Purely' acquired		PVL	Periventricles high signals in white matter. Hypoplastic corpus callosum		36 m			0.3	Yes	Yes	No		Yes	Yes			Yes
170	Female			+	13-20 months at 6+4 years	-	Unknown			Chiari one malformation, white matter loss en white matter abnormalities. Delayed myelinisation.		6 y			0.16	No	Yes	Yes	No	Yes		Yes	Yes		Yes	Yes
171	Female			+		-	Genetic	Trisomy 21		NR		18 y	S-6.00	S-5.00	0.1	No	Yes	No	Yes	No							Yes
172	Female	2900		+		-	Genetic	Rett syndrome		NR		14 m	S+3.00	S+3.00	0.01	Yes	Yes	No	No	No		Yes				Yes	Yes
173	Female	1660	32	+	3-4 months at 2+5 years		Genetic	Aromatic decarboxylase deficiency		NR		38 m	S+3.00=C-1.00x180"	S+3.00=C-1.00x180"	0.1	Yes	Yes	Yes	Yes	No		Yes
174	Female		32	+	10-12 months at 5+10 years		Hydrocephalus and/or West syndrome		H	NR		9 y	S-2.00	S+1.50=C-0.50x180"	0.25	Yes	Yes	No	No	Yes						Yes	Yes
175	Female			+		-	Genetic	D2-hydroxyglutaaraciduria		NR		20 m			0.05	Yes	Yes	No	Yes	No			Yes			Yes
176	Male			+	IQ 48	-	Unknown			Normal		7 y	S+5.75=C-5.00x152"	S+6.00=C-1.25x53"	0.1	Yes	Yes			No	Yes
178	Male			+			Unknown			Normal		5 y			0.2	No	Yes	No	Yes	No			Yes	Yes	Yes		Yes
179	Female	2575	41	+	7 months at 3+4 years	+	'Purely' genetic	Trisomy 21		NR		5 y	S+4.75=C-0.5.00x180"	S+5.50=C-0.50x180"	0.15		No	No	Yes	No
180	Female	2900	42	+	1+3 years at 11 years	-	Unknown			Pachygyria and white matter abnormalities		8 y	C-4.00x45"	S-2.00=C-4.00x125"	0.3	Yes	Yes	No	No	No						Yes	Yes
181	Female	3025	39	+		-	Unknown			Less myelinisation, corpus callosum agenesis, wide posterior horns		13 m			0.03	Yes	Yes	Yes	No	Yes		Yes				Yes
184	Female	3000	39	+		-	'Purely' genetic	Infantile neuroaxonal dystrophy		NR		45 m	S+1.50	S+2.00	0.02	No	Yes	Yes	Yes	Yes
185	Male			+	13 months at 4+3 years	-	Unknown			Holoprosencephaly		7 y			0.15	No	No	No	No	No						Yes	Yes
187	Male		41	+			Unknown			Cerebral necrosis, with subcortical cystic leucomalacia, necrosis and atrophy in thalamus and striatum.		9 y			Light perception		Yes		Yes	No
188	Male			+	2 years at 3 years	-	'Purely' acquired		S	Bilateral hemorraghes, cystic leucoencephalopathy		4 y			0.12	No	Yes	No	Yes	Yes						Yes
189	Female			+		-	Acquired		H, I	NR		14 y	S+2.00=C-0.50x10"	S+2.50=C-0.50x180"	0.2	Yes	Yes	No	Yes	Yes					Yes
192	Female	3250	40	+		-	'Purely' genetic	Pitt-Hopkins syndrome		Wide peripheral liquor areas and Virchow-Robin spaces in the basal ganglia, minimal cerebral atrophy		35 m			0.25	Yes	No	Yes	No	No						Yes
194	Male	2980	38	+		-	Unknown			Normal	Yes	11 y	S+4.50=C-1.00x180"	S+4.50=C-1.50x180"	0.3	No	Yes	Yes	No	No
199	Female			+			'Purely' acquired		COM	Possible posterior infarction left, hyperintensity of lentiform nucleus		22 y			0.1		Yes	Yes		No
200	Male	3555	40	+			Unknown			Hypertrophic left hemisphere, secondary atrophy		16 m			0.01	Yes	Yes	Yes	Yes	No							Yes
202	Female			+		-	Unknown			NR		4 y			0.01	Yes				No					Yes	Yes
203	Male	3520	40	+			Unknown			NR		47 m			0.2	No	Yes	Yes	No	No		Yes					Yes
205	Male	3200	35	+		-	Unknown			Hyperintense leasions periventricular occipital white matter, mild cerebellar atrophy		7 y			0.15	Yes	Yes	No		Yes
207	Female	1980	32	+		-	Unknown			NR		11 y	S-0.25=C-3.75x20"	S+2.25=C-2.00x0"	0.08		Yes		Yes	Yes						Yes
208	Male	2895	40	+	12 months at 3+3 years		Unknown			Corpu callosum agenesis, hypoplastic cerebellar vermis		35 m			0.15	Yes	Yes	No	No	No							Yes
210	Male			+			'Purely' acquired		T	NR		21 y	Myopia	Myopia	0.01					No
211	Female			+	5 years at 6 years		Unknown			Gliosis, mainly occipital in clacarin's fissure till central fissure and frontal gyrus. Also gliosis in cranial vermis and cerebellar cortex. Ulegyria		6 y	S+0.75=C-2.00x20"	S+0.25=C-1.25x5"	0.3	No	Yes	No	No	No					Yes
212	Female	2440	36	+			Unknown			Dysplastic corpus callosum, wide ventricles, abnormal cerebellar peduncles.		4 y	S+4.00	S+4.00	0.15	No	Yes	No	Yes	No		Yes		Yes		Yes	Yes
213	Female		40	+			Hydrocephalus and/or West syndrome		W	Some atrophy and some delayed myelinisation.	Yes	23 m			0.13		Yes	Yes	No	Yes
214	Female	3240	40	+			Unknown			Normal		15 m			0.15		Yes	No	No	No		Yes				Yes
215	Female			+			Genetic	Opitz C syndrome		NR		16 y	S-0.50=C-1.75x180"	S-0.50=C-1.50x180"	0.1	No	Yes	No	No	Yes						Yes
216	Male	2540	38	+		+	'Purely' genetic	Pelizaeus-Merzbacher syndrome		Hypomyelinisation		27 m			0.2	No	Yes	No	Yes	No							Yes
219	Male	1900	32	+		-	'Purely' acquired		COM	Cytotoxic edema, small frontal bleeding		25 m	S+3.00	S+3.00	0.04	Yes	Yes	No	No	Yes
220	Female	3000	40	+			Unknown			Large liquor areas, frontal and temporal		43 m			0.04	Yes	Yes	No		No		Yes					Yes
221	Female		29	+	2 years at 2+8 years		'Purely' acquired		PVL	NR		6 y	S+2.75	S+3.50=C-0.50x6"	0.3	Yes	Yes	No		Yes
223	Female			+		-	Genetic	Citrullinaemia		Cortical abnormalities parieto-occipital		6 y			0.1	Yes	Yes	No	No	Yes		Yes	Yes			Yes	Yes
224	Female		37	+		-	'Purely' acquired		TT	Severe cerebral atrophy		28 m	S+4.50=C-1.00x4"	S+4.50=C-1.00x21"	0.02	No	Yes			Yes
225	Female	2310	41	+	1+3 years at 7 years	-	Unknown			Vermis atrophy		4 y	S+5.00	S+5.75	0.01	No	No	No	No	No			Yes			Yes
226	Female	3370	40	+			Unknown			Schizencephaly, calcifications, atrophy cerebellum		15 m	S+5.00	S+8.00=C-2.00x180"	Light perception		Yes	Yes	Yes	Yes
228	Male	3415	39	+	2 months at 10 months	+	'Purely' genetic	Trisomy 21		Normal		7 m	S+2.50=C-1.50x180"	S+2.50=C-1.00x180"	Light perception		Yes	Yes	Yes	No						Yes
229	Male	3500	40	+		-	'Purely' genetic	Trisomy 21		NR		7 y	S+6.00=C-1.50x90"	S+4.50	0.3	No	No	No	No				Yes
231	Female	2115	35	+	18 months at 4+9 years	-	Genetic	Marden-Walker syndrome		Small cavum septum pellucidum.		6 y	S+6.00=C-0.50x175"	S+6.25	0.15	No	Yes	No	No	No						Yes
232	Female			+		+	'Purely' acquired		S	NR		21 m	S+3.00	S+3.00	0.15	Yes	Yes	Yes	Yes	Yes			Yes				Yes
233	Female			+	IQ 68-72		Unknown			NR		6 y			0.2				Yes	Yes	Yes
234	Male	3550	38	+	3+6 years at 8 years	-	Unknown			Normal		6 y	S+1.00	Hypermetropia	0.3	No	Yes	No	No	No	Yes					Yes
235	Female			+			'Purely' acquired		PVL	Thin corpus callosum, periventricular white matter abnormalities. Abnormal signal from internal capsule untill cerebral peduncles.		17 y	S-10.00	S-7.00	0.12	Yes	Yes	Yes	Yes	No			Yes			Yes
236	Female		28	+			'Purely' acquired		I, S	Occipital and parietal abnormalities, also abnormalities in basal ganglia and thalamus		21 m	S-2.00=C-4.00x180"	S-2.00=C-4.00x180"	0.05		Yes	Yes	No				Yes
238	Female	2950	36	+	3+7 years at 5+7 years	-	Genetic	Propion acidemia		Abnormalities in basal ganglia.		9 y	S+6.25=C-3.00x6"	S+6.00=C-3.25x155"	0.3	No	Yes	No	No	No						Yes	Yes
241	Male	3325	37	+		-	'Purely' genetic	Duplication 2q37, Deletion 2q37, Deletion 15q24.3-q26.3		Minor aspecific abnormalities occipital		47 m			0.13	Yes	No	No	No	No			Yes			Yes
242	Female	1710	39	+		+	Genetic	Duplicaton Xq11.2-q22.3	W	Enlarged ventricles and delayed myelinisation	Yes	22 m			Possible light perception					Yes
243	Male	2040	34	+	30 months at 3+6 months	-	'Purely' acquired		S	Cysts, old ischemia in both arachnoidal spaces		5 y	S+6.00=C-2.00x157"	S+6.00=C-1.25x30"	0.3	No	Yes	Yes	Yes	No	Yes
244	Female	2500	40	-	IQ 77-89	-	Unknown			Normal		28 y			0.1	Yes	No	No	No	No
245	Male			+		-	Genetic	Trisomy 21		NR		6 y	S+3.00=C-1.75x40"	S+2.25=C-0.75x30"	0.3	No	No	No	Yes	No
247	Male			+	9 months at 18 months	-	Unknown			Hemimegacephaly		46 m			0.2	Yes			No	No
249	Male	3870	40	+			Unknown			Wide peripheral liquor areas, mainly frontotemporal.		35 m	S+3.75=C-3.75x25"	S+3.50=C-3.50x160"	0.3	Yes	Yes	Yes	Yes	No				Yes			Yes
250	Male	3620	38	+		-	Hydrocephalus and/or West syndrome		H, W	Abnormal cerebellum, hypoplastic cerebellum, lot of liquor, abnormal gyration.	Yes	20 m			0.007		Yes	Yes	Yes	Yes						Yes
251	Female	3970	39	+	8 months at 5 years	+	Unknown			Partial hemispherectomy left side, corpus callosum agenesis, gliosis along operation area, diffuse white matter abnormalities in left hemisphere.		5 y	S+3.00	S+3.00	0.15	Yes		Yes
252	Male	1685	31	+	2+9 years at 3+7 years		'Purely' acquired		PVL	Cystic abnormalities around ventricles.		5 y	S+1.75	S+1.75	0.25	Yes	Yes	No		Yes
253	Female	2230	33	+		-	'Purely' acquired		PVL	White matter loss along the ventricles, mainly left. Thin corpus callosum.		21 m	S+2.00	S+2.00	0.1	Yes	Yes	No	No	No						Yes	Yes
255	Male		39	+		+	'Purely' genetic	Trisomy mosaic 21		NR		7 y	S+1.75	S+1.75	0.3	No	No	No	No	No						Yes
256	Male		41	+	11 months at 24 months	-	Unknown			NR		42 m			0.25	No	No	No	No	No			Yes
257	Female			+			Unknown			NR		5 y	S+5.50=C-1.00x177"	S+5.50=C-0.75x177"	0.1		Yes			No
259	Female			+		+	Acquired		C, W	NR	Yes	14 m			0.02		Yes	Yes	Yes	Yes							Yes
260	Male	4750	41	+	2-3 months at 16 months		Hydrocephalus and/or West syndrome		W	Cerebral dysgenesis, corpus callosum hypoplasia and hypoplasia of the flax cerebri	Yes	6 y	C-2.00x180"	C-2.00x180"	0.15	Yes	No	No	No	Yes		Yes					Yes
261	Male	3580	39	-	Verbal IQ 100	-	Unknown			NR		6 y	S+3.00=C-1.50x45"	S+2.50=C-1.50x90"	0.2	No	No	No	Yes	Yes	Yes
263	Male			+	10-11 months at 3+3 years	-	Genetic	Lissencephaly		Frontal pachygyria, thin corpus callosum		38 m			0.2	No	Yes	Yes	No	No	Yes			Yes
266	Female			+			Genetic	Complex I and III deficiency		NR		4 y			0.03		Yes	No	Yes	No
267	Female	3100	40	+			Hydrocephalus and/or West syndrome		W	Wide sulci pattern, wide central and peripheral liquor areas, delayed myelinisation		22 m	S+2.50=C-1.00x180"	S+3.00=C1.50x180"	0.15		No	No	No			Yes				Yes	Yes
269	Female	2570	36	+		-	Genetic	Aicardi syndrome	W	Corpus callosum agenesis, heterotopia	Yes	4 y			0.2	No	Yes	Yes	No	No		Yes		Yes
270	Female	1845	32	+			Acquired		PVL, W	NR	Yes	43 m			0.07		Yes	No	No	Yes				Yes		Yes
271	Female	1800	32	+			'Purely' acquired		PVL	Periventricular leucomalacia with frontoparietal and occipital cysts		6 y	S+2.00=C-1.00x180"	S+2.00=C-1.00x180"	0.1	Yes	Yes	No	Yes	Yes							Yes
272	Male	3250	41	+		-	Unknown			Corpus callosum hypoplasia		5 m			0.15	No	No	No	No	No						Yes
274	Male			+	1+6-2+6 years at 5+7 years	-	Unknown			NR		5 y			0.2	No	Yes	No	Yes	Yes		Yes	Yes			Yes
276	Male	3340	42	+	3+1 years at 5 years	+	'Purely' genetic	Duplication 9q34-qter, Duplication pter-15q13		NR		10 y	S-0.50=C-0.50x180"	S-0.75	0.3	Yes	Yes	No	No	No
277	Male	1800	32	+		-	Unknown			NR		10 y	S+1.00=C1.25x180"	S+0.75=C-1.00x180"	0.25	Yes	Yes	Yes	No	Yes	Yes				Yes	Yes
278	Female	2700	41	+	9 months at 5+2 years		Unknown			Wide ventricle system, delayed myelinisation, left subependyma small area of diminished signal, possible remaining of small bleeding.		6 y			0.2	Yes	No	No	No	Yes						Yes	Yes
279	Male	4070	40	+		-	Unknown			Dandy Walker anomaly		7 y	S-3.50=C-0.50x75'"	S-3.25=C-1.25x44"	0.1	Yes	No	No	Yes	Yes							Yes
281	Female			+		+	'Purely' acquired		I	NR		33 m			0.01		Yes	No	Yes	No							Yes
282	Female	3390	42	+	5-6 months at 6 years	-	Unknown			Delayed myelinisation, dorsal thin corpus callosum	Yes	8 y	S+5.00	S+3.00	0.15	Yes	Yes	Yes		No			Yes			Yes
283	Female	3000	38	+		-	Acquired		H, S	Intracranial hemorraghe		18 y	A bit hypermetropia	A bit hypermetropia	0.3	Yes	Yes	Yes	Yes	Yes			Yes			Yes	Yes
284	Male	3500	39	+		-	'Purely' acquired		PVL	Multicystic encephalopathy with necrosis of basal ganglia		35 m	S+1.00=C-2.00x180"	S+2,00=C-2.00x180"	Light perception		Yes	Yes	Yes	No						Yes
285	Male			+		-	'Purely' acquired		COM	Subarachnoid hemorrhage with subsequent intracerebral ischemia mainly occipital and of the brainstem. Thrombosis of left sigmoid sinuses		20 y	S-3.00	S-3.00	0.16		Yes	Yes	No	Yes						Yes
286	Male	1120	29	+	2+3 years at 4+4 years	-	'Purely' acquired		PVL	Severe tissue loss, mainly high parietal. Multicystic leucomalacia.		6 y			0.3	No	Yes	No	No	No							Yes
287	Female	2505	37	+	7-8 months at 16 months		Unknown			Increased liquor area frontal		40 m			0.1	No	Yes	No	Yes	Yes
288	Male	3600	40	+	6-12 months at 2+3 years		'Purely' acquired		S	NR		26 m		C+0.50x180"	0.2	Yes	Yes	Yes
289	Male	760	27	+		-	'Purely' acquired		S	Intraventricular hemorraghe left and right side		7 y	S+2.50=C-0.50x80"	S+3.50=C-1.50x85"	0.05	Yes	No	No	Yes	Yes						Yes
290	Male	1420	27	+		-	'Purely' acquired		PVL	Periventricular leucomalacia with cysts		4 y			0.25	Yes	Yes	Yes	Yes	Yes						Yes
293	Female			+	7 months at 9 years	-	Genetic	Deletion 3p		NR		12 y	S+3.00	S+3.00	0.05	Yes	No	Yes	No	No						Yes
294	Female	780	32	+	4-7+5 years at 10+7 years	-	'Purely' acquired		S, T	NR		15 y	S+1.75	S+1.75	0.3	No	No	No	No	Yes	Yes				Yes
295	Male	760	32	-	IQ 85		Unknown			NR		10 y	S-1.75=C-0.75x160"	S-2.25=C-1.50x30"	0.3	Yes	Yes	Yes	Yes	Yes	Yes
296	Female	1970	31	+		-	'Purely' acquired		PVL	Periventricular leucomalacia		30 m			0.25	Yes	Yes	Yes	No	Yes						Yes
297	Male	2100	37	+		-	'Purely' genetic	Deletion 5p13		Normal		23 m	S+1.00	S-1.00	0.15	Yes	Yes	No	No	No							Yes
299	Male	1650	31	+		+	'Purely' acquired		S	NR	Yes	15 m	S+4.00	S+5.00=C-1.00x180"	0.015		Yes	Yes	Yes	Yes
301	Male		42	+		-	Unknown			NR		8 y			0.1	Yes	Yes	Yes	No	Yes						Yes	Yes
303	Male		40	+			'Purely' acquired		PVL	NR		9 y			0.08	Yes	Yes	No	No	No						Yes
304	Male	3860	40	+			Unknown			Normal		4 y	S+1.00=C-1.00x180"	S+2.00=C-2.00x180"	0.3	Yes	No	No	No	No						Yes	Yes
305	Female			+		-	Genetic	CDG type 1a		NR		25 m	S-7.00	S-7.00	0.05	Yes	Yes	No	No	Yes						Yes	Yes
306	Female	4750	40	+	8 months at 1+11 years	-	Unknown			Wide ventricles, frontal pachygyria.		33 m			0.03		Yes	Yes		Yes						Yes
307	Male			+		-	Unknown			NR		45 y	S+0.25=C-0.75x179"	S+0.25=C-0.50x1"	0.15		Yes			Yes
310	Male			+	4-8 months at 9+4 years	+	Unknown			Hypomyelinisation, wide central peripheral liquor areas.		39 m			0.25	No	Yes	No	No	No
311	Male	2700	39	+		-	Hydrocephalus and/or West syndrome		H	Hydrocephalus, with cystic aspect, corpus callosum not visible		8 y	S+2.00=C-4.00x135"	S+1.50=C-3.50x180"	Light perception		Yes	No	Yes	Yes		Yes
312	Female	2085	39	+		-	'Purely' genetic	45,X/46,X,r(X)		NR		11 y			0.2	No	Yes	Yes	No	No							Yes
313	Male	2650	41	+	1+3 years at 9 years	-	Genetic	Deletion 14q32, Duplication 7q36	W	Ventral corpus callosum agenesia and enlarged ventricles.		5 y			0.3	Yes	Yes	No	No	No
314	Male	2000	32	+		-	Unknown			NR		14 y	S-10.00	S-9.00	0.15	Yes	Yes		No	Yes
316	Female	3245	42	+	6-12 months at 2+2years		Genetic	Aicardi syndrome	W	Corpus callosum agenesis, heterotopia, pachygyria right temporal	Yes	9 y			0.3	No	Yes	No	No	No		Yes	Yes			Yes
317	Female		31	+	Verbal IQ 66	-	Acquired		H, I	Abnormal		22 y	S+4.75=C-1.75x179"	S+4.25=C-1.50x15"	0.2	Yes	Yes	Yes	Yes	No			Yes			Yes
319	Male	3510	38	+			'Purely' genetic	ATR-X		Atypical white matter abnormalities frontal and in the corona radiata area		5 y			0.3	No	Yes		Yes	No			Yes			Yes
322	Male	4250	41	+	<1 years at 7 years		'Purely' acquired		S	Ischemic stroke and subdural and parenchymal hemorraghes	Yes	9 y	S-3.00	S-2.00	0.08	Yes	Yes	Yes	Yes	Yes						Yes
323	Female			+		-	Unknown			Wide ventricles and brain damage in both hemispheres.		30 m	S+2.00=C-1.50x180"	S+1.50=C-2.50x180"	0.01	Yes	Yes	Yes	Yes	Yes
325	Female	2280	41	+			'Purely' genetic	Copper storage disorder		NR	Yes	27 m			No light perception		No	Yes	No	Yes
326	Male	3000	38	+		-	'Purely' acquired		C	NR		17 y	S-7.50=C-4.00x180"	S-8.50=C-7.50x180"	0.25	No	Yes	No	No	Yes
327	Male			+	4-6 months at 4+5 years		Unknown			Holoprosencephaly		6 y	S-7.00	S-7.00=C-3.00x180"	0.01		Yes	Yes	Yes	Yes						Yes	Yes
329	Female	2425	42	+	6-7 months at 2+1 years	-	Unknown			Wide lateral ventricles, diminished white matter		44 m	S+2.00=C-3.00x180"	S+3.00=C-4.00x180"	0.15	Yes	No	No	No	No							Yes
330	Male	2010	37	+		+	Unknown			Delayed gyration with under development of frontal lobes		5 y	S-1.00	S+1.00	0.15	Yes	Yes	Yes	Yes	No						Yes	Yes
332	Male	3425	39	+			'Purely' genetic	Duplicaton 17q		NR		7 y	S+3.00=C-1.00x180"	S+3.50=C-0.50x180"	0.1	No	Yes	No	No	No			Yes				Yes
333	Female	4012	39	+	12-15 months at 12 years	-	'Purely' genetic	Trisomy 21		NR		12 y	S+3.00=C-0.50x180"	S+3.00	0.2	No	Yes	No	No	Yes			Yes	Yes
334	Female			+		-	Unknown			NR		29 y	S+2.50=C-0.50x150"	S+2.00=C-1.50x25"	0.3	Yes	No	No	Yes	No						Yes
335	Female	3250	40	+		-	Unknown			NR		6 y	S+2.00	S+2.00=C-1.00x45"	0.13	No	No	No	No	No						Yes
336	Female	3000	39	+			'Purely' acquired		S	Old stroke in left insula and calcifications in thalamus		18 m			0.2	Yes	Yes	No	No	No							Yes
337	Female	2285	39	+			Hydrocephalus and/or West syndrome		H	Long velum medullary posterior	Yes	6 m	S+1.50	S+1.50	0.05		Yes	No	Yes	Yes
338	Female	4200	42	+	3 months at 18 months		Unknown			NR	Yes	41 m			0.2	Yes		Yes	Yes	No			Yes				Yes
339	Male		39	+		+	Genetic and acquired	Trisomy 21	P	NR		10 y	S-10.00	S-5.00	0.1	No	Yes	No	No	No						Yes
340	Male	2980	40	+	8-9 months at 18 months		Unknown			NR		41 m			0.2	Yes	No	No		No		Yes	Yes
341	Male			+	10 months at 13+4 years		Genetic and acquired	Tubereus sclerosis	COM	NR		14 y	C-2.25x40"	S-0.75=C-2.75x160"	0.08	Yes	Yes	No	No	Yes						Yes	Yes
342	Female	3450	40	+	15 months at 38 months		Unknown			Irregular wide ventricles due to tissue loss. Calcifications in white matter and occipital also in grey matter. Arachnoidal cysts in the posterior fossa left cerebellar		5 y	C-4.50x28"	C-4.50x170"	0.15	Yes	No	No	Yes	Yes							Yes
344	Male	3650	41	+			Unknown			NR		38 m			0.15	No	Yes	No	No	Yes		Yes					Yes
347	Female		42	+	6-7 months at 3+4 years		'Purely' acquired		S	NR		7 y			0.2		Yes	No	No	No						Yes
348	Male			+		-	Genetic	Vanishing white matter		Cerebral hemispheral white matter almost disappeared. Cerebellar atrophy		28 m	S+2.00	S+2.00	0.07	Yes	Yes	No		Yes				Yes
349	Male	4250	40	+			'Purely' acquired		P	High signal in thalamus and globus pallidus, and in semioval centre and along the central sulcus. A bit higher signal in optic radiations in the occipital white matter.		6 y			0.3	Yes	Yes	No	Yes	Yes						Yes	Yes
352	Male	3800	41	+		-	'Purely' genetic	Duplication 13q		NR		9 m	S+2.00=C-5.00x180"	S+1.00=C-4.00x180"	Light perception		Yes	No	No	No
353	Female			+			Unknown			Corpus callosum agenesis. Delayed myelinisation, possible frontal, parietal and cranial dysgyria		22 m	S+2.00	S+2.00	0.03	Yes	Yes	No	Yes	Yes				Yes		Yes	Yes
356	Male	1548	28	-		-	'Purely' acquired		S	Normal		7 y	S-3.00	S-3.00	0.05	Yes	No	Yes	No	Yes
359	Male	3080	39	+		+	Unknown			Wide ventricles, partial corpus callosum agenesia		33 m	S+3.00	S+4.00=C-1.00x90"	0.1		Yes	No	Yes
360	Male	3470	40	+	3-6 months at 10 months		Unknown			NR		24 m			0.06	Yes	Yes	No	No	Yes			Yes				Yes
361	Male	3800	39	+			Acquired		H, S	Parenchymal hemoraghe left temporal, edema left hemisphere with possible ischemia.		4 y			Light perception		Yes	No		Yes						Yes
362	Male	3060	34	+			'Purely' acquired		C	Polymicrogyria, abnormal myelinisation, diminished white matter periventricular, calcifications in white matter, cerebellar dysgyria.		5 y	S-2.00	S-2.00	0.08	Yes	Yes	No	No	Yes						Yes
363	Male	1260	30	+		-	Acquired		S, W	Wide ventricles, periventricular white matter abnormalities, left more severe than right side.	Yes	18 m	S+2.50	S+2.50	0.1	Yes	No	Yes	No	Yes			Yes	Yes		Yes
364	Female			+			Genetic	Rett syndrome		NR		16 y			0.2	Yes	No									Yes
365	Male			+	1 year at 10 years	-	Unknown			Cortical atrophy		9 y	S+2.00	S+2.00	0.07	No	No	No	No	No						Yes
366	Male		31	+		-	'Purely' acquired		PVL, S	NR		8 y			0.1		Yes	No	Yes	Yes						Yes	Yes
367	Male	1150	27	+	12-18 months at 11 years	-	'Purely' acquired		S	Prominent posterior horns of the ventricles, occipital diminshed white matter		7 y	S+1.00	S+1.00	0.1	Yes	Yes	Yes	Yes	Yes
368	Male	3030	39	+	9-11 months at 7+9 years		Unknown			Abnormal myelinisation pattern for age.		4 y	S+2.00	S+2.50	0.15	Yes	Yes	No	No	Yes							Yes
370	Male	2750	40	+			Unknown			Diminished gyri, asymmetric ventricle system.		7 y	S+3.25	S+2.75	0.15	Yes	Yes	Yes	Yes	No						Yes	Yes
371	Male	2560	37	+		-	Unknown			Wide cisterna magna. Wide ventricle system.		17 y	S-9.00=C-3.00x180"	S-4.00=C-5.00x180"	0.2	No	Yes	No	Yes	No							Yes
373	Female	3170	39	+	9-10 months at 3+5 years	-	Unknown			Wide ventricles		9 y			0.3	No	No	No	No	Yes
376	Female	2707	41	+	12-18 months at 4 years		Unknown			Wide liquor areas, arachnoidal cyst left temporal. Possible white matter loss in semioval centre, mainly left.		36 m	S+2.75=C-1.75x180"	S+2.50=C-2.00x180"	0.2	No	Yes	No	No	No		Yes	Yes				Yes
377	Male	3810	40	+	2+8 years at 3+8 years	-	'Purely' acquired		PVL	Severe periventricular abnormalities of the white matter, cysts		9 y			0.16	Yes	Yes	No	No	No					Yes
378	Male	4410	40	+	13-16 months at 22 months	-	'Purely' genetic	Complex I deficiency		Bad quality, not possible to asses white matter. Normal structures.		35 m			0.25	Yes	Yes	No	No	Yes		Yes
382	Female			+	2-2+6 years at 17 years		Unknown			NR		17 y	S+8.00=C-1.00x180"	S+8.00=C-1.00x180"	0.05	Yes	Yes	Yes	No	No
383	Female			+	2-2+6 years at 7+9 months		Unknown			Normal		14 y	S-1.00=C-3.00x135"	S-0.50=C-2.50x45"	0.2	Yes	Yes	No	Yes	Yes	Yes					Yes
384	Male	3100	41	+	3 months at 6 years	-	Hydrocephalus and/or West syndrome		H	Wide ventricles with drain in situ, pachygyria.		14 y	S+7.00=C-4.50x10"	S+5.00=C-3.00x7"	0.2	Yes	Yes	No	Yes	Yes		Yes				Yes	Yes
386	Male	2525	36	+			Unknown			Small frontal lobes	Yes	8 y	S+2.00	S+2.00	0.15	Yes	Yes	Yes	Yes	No						Yes
387	Male	1740	32	+	14 months at 3+3 years		'Purely' acquired		PVL	NR		6 y			0.13		Yes	Yes	No	Yes	Yes		Yes			Yes
388	Male	2210	38	+			Unknown			Normal		5 y	S+2.00	S+1.00	0.15	No	Yes	No	No	No			Yes		Yes	Yes	Yes
389	Male	1860	38	+			'Purely' acquired		C	Frontal and left occipital white matter abnormalities. Wide ventricles and some ventricle asymmetry		17 m			0.02	No	No	Yes		Yes						Yes
391	Female	3360	42	+		-	Hydrocephalus and/or West syndrome		W	Corpus callosum agenesis, possible partial falx agenesis.	Yes	26 m	S+2.50=C-1.00x0"	S+3.00	0.01		No	No	Yes	Yes		Yes				Yes
395	Male	3715	42	+	2+6 years at 3+4 years	-	'Purely' acquired		S	Ischemia of almost whole left cerebral hemisphere white calcifications left occipital. Some matter left at basal ganglia and cortical left frontobasal		8 y			0.1	Yes	Yes	No	No	No
397	Male	2500	36	+	9 months at 4 years		'Purely' acquired		S	Severe multicystic encephalopathy. Wide peripheral and central liquorareas. Thin corpus callosum.	Yes	9 y	C-2.00x60°	C-2.00x120"	0.05	No	Yes	Yes	Yes	Yes
398	Male	2700	40	+			Genetic	Deletion 17q21.31	H	Hydrocephalus and delayed myelinisation	Yes	13 y			0.15		Yes	Yes	No	Yes			Yes			Yes
401	Male	2900	41	+		-	Unknown			Normal		4 y	S+3.00=C-1.00x90"	S+3.00=C-1.00x90"	0.2		Yes	No	No	No
402	Male			+	6 months at 2+10 years	-	Unknown			Cortical dysplasia, thin corpus callosum, delayed myelinisation of right hemisphere.	Yes	10 y	S-1.50=C-1.50x45"	S-2.25	0.2	No	Yes	No	No	Yes
403	Male	3650	41	+	4 months at 7 months		'Purely' genetic	Complex II deficiency		Wide ventricles and some enlargement of subarachnoidal spaces. Atrophy?		46 m	S-3.00	S-3.00	0.1	No	Yes	Yes	No	No
407	Female	1470	34	+			'Purely' acquired		P	Necrosis of basal ganglia, brain stam abnormalities		9 m			0.06	Yes	Yes	No	No	No						Yes
408	Male	4200	40	+			Unknown			NR		18 y	S-9.50=C-2.00x10"	S-10.00	Light perception					No		Yes					Yes
409	Female	2740	39	+		-	'Purely' acquired		S	Right temporal parietal occipital stroke		9 y	C-4.50	C-4.00	0.1	No	No	Yes	No	Yes						Yes	Yes
410	Male			+			Acquired		H, I	NR		38 m			0.03	Yes	Yes	Yes	No	No
411	Male	3380		+		+	Hydrocephalus and/or West syndrome		W	Normal	Yes	8 y	S+1.00	S+1.00	0.13	Yes	Yes	No	No	No						Yes
412	Male			+		+	Acquired		H, I	NR	Yes	11 y	S+2.00=C-1.00x0"	Emmetropia	0.08	No	Yes	No	No	Yes						Yes	Yes
413	Male	2200	34	+		-	Unknown			NR		13 y	S+4.50=C-3.25x180"	S+4.75=C-1.00x140"	0.2		Yes	Yes	Yes	No		Yes					Yes
414	Male			+	9 months at 1+7 years		Hydrocephalus and/or West syndrome		H	NR		9 y			0.12	Yes	Yes	Yes	Yes	Yes			Yes			Yes
416	Female	2105	39	+		+	'Purely' acquired		C	Abnormal white matter signal, mainly temporal and periventricular in semi-oval centre. Right side more affected than left side. Several cysts in white matter. Atrophy of cerebellum, thin aspect of cortex, dimished gyrations.		28 m	S+3.00	S+3.00=C-0.50x180"	0.3		Yes	No	No	No						Yes	Yes
417	Male	880	30	+	IQ 55	-	'Purely' acquired		S	NR		12 y			0.3	Yes	Yes	No	Yes	Yes
420	Male		31	+		+	Unknown			White matter loss		8 y			0.3	No	No	No	No	No
421	Male			+	12-15 months at 17 years	-	Unknown			NR		13 y	S-6.00	S-6.00	0.1	No	Yes	No	Yes	Yes
422	Female	3146	42	+			Unknown			Possible atrophy cerebellum		35 m			Light perception	Yes	Yes	No	No	No						Yes
423	Female			+			'Purely' acquired		P	Severe abnormalities in basal ganglia, thalamus area and central gyrus.		7 y	S+1.00=C-1.00x180"	S+1.50=C-2.50x35"	0.25	No	Yes	No	No	No						Yes
424	Male	2230	36	+			Unknown			Normal		24 m	S+4.00	S+3.00	0.03		Yes	Yes	Yes	No						Yes	Yes
425	Female	3945	40	-		-	Genetic and acquired	Incontinentia Pigmenti	COM, S, W	Ischemic abnormalities		5 y	C-0.25x160"	S+1.50=C-0.75x7"	0.25	Yes	Yes	No	No	Yes	Yes
426	Female	1557	29	+	15-18 months at 1+9 years		Acquired		PVL, W	Severe diffuse cysts, periventricular leucomalacia.	Yes	43 m			0.2	No	Yes	No	No	Yes
428	Female	3170	39	+	5-6 months at 3+4 years	-	Hydrocephalus and/or West syndrome		W	Delayed myelinisation	Yes	4 y			0.3	No	No	No	No	No			Yes
429	Male			+	5-6 months at 5+6 years		Hydrocephalus and/or West syndrome		H	State after resection of occipital encephalocele, hydrocephalus		8 y	S+1.00=C-1.00x180"	Emmetropia	0.04	No	Yes	No	No	No			Yes				Yes
432	Male	2200	32	+		-	'Purely' acquired		I	NR	Yes	14 y	S+3.00	S+3.00=C- 3.00x180"	0.08	Yes	Yes	Yes	No	No
433	Male			+			Genetic	Complex I deficiency		NR		15 m			0.06	No	Yes	No	No	Yes							Yes
438	Female			+		-	Genetic	Deletion 22q13, Duplication 15q22-qter		NR		12 y	S+2.00=C-0.50x90"	S+1.50	0.07	No	Yes	Yes	No	No						Yes
440	Male			+		-	Unknown			Abnormal posterior horn right.		47 m			0.125	Yes	Yes	Yes	Yes	No	Yes			Yes		Yes
441	Male			+			Hydrocephalus and/or West syndrome		W	Lissencephaly type 1	Yes	7 y	S+0.50	S+0.50=C-1.00x180"	0.06	No	Yes	No	Yes	No						Yes	Yes
443	Male			+		-	Unknown			Normal		11 y	S+4.50=C-0.50x180"	S+4.50	0.2	No	No	No	No	No						Yes
445	Female	3350	42	+			Unknown			Normal	Yes	12 y			0.2	No	Yes	No	No	No						Yes
447	Male			+			Unknown			Holoprosencephaly		9 y			0.1	Yes	Yes	Yes	Yes	Yes
448	Male	770	27	+	< 1 year at 3+4 years		'Purely' acquired		S	Enlarged lateral ventricles. Atrophy. Left frontal ischemia. Delayed myelinisation.		6 y	S+1.50=C-2.50x180"	S+1.50=C-1.50x180"	0.25	No	Yes	Yes		No
450	Female	1200	36	+	IQ 57		'Purely' acquired		S	NR		12 y	S-5.25=C-0.75x73"	S-5.50=C-0.50x118	0.1	No	No	No	No	No
451	Male			-		-	Unknown			NR		30 m	S+1.50=C-0.75x75"	S+2.00=C-1.50x170	0.2	Yes	Yes	No	No	No	Yes		Yes
452	Male	3490	37	+	15-18 months at 4+4 years		Acquired		H, I	Large ventricles. Liquorflow through stoma.		6 y	S-1.50=C-2.00x35"	S-1.00=C-1.00x35"	0.07	Yes	Yes	Yes		Yes
454	Male	2900	42	+		-	Unknown			Normal		10 y			0.2	Yes	Yes	No	No	Yes		Yes	Yes			Yes
456	Female	3860	40	-	IQ 91	-	'Purely' acquired		COM	NR		36 m			0.07	Yes	Yes	No	No	Yes		Yes				Yes	Yes
457	Female	3000	36	+		-	Acquired		P, W	Necrosis of basal ganglia, thalamus and brain stem. Cerebral atrophy.	Yes	7 y	S+2.00	S+1.00	0.025		Yes	Yes	Yes	Yes						Yes	Yes
458	Female	3950		+			'Purely' acquired		C	NR		28 m	S+5.50	S+5.50=C-0.75x35"	0.25	Yes	Yes	No	No	Yes						Yes
C=CMV infection,COM=complication, H=hydrocephalus, I=menigitis/encephalitis, NR= not reported, P=perintal problems, PVL=periventricular leucomalacia, S=stroke, T=trauma, TT=twin-twin tranfusion syndrome
