# Supplementary material for: Low vision due to cerebral visual impairment: differentiating between acquired and genetic causes
Source: BMC Ophthalmol. 2014 May 1;14:59. doi: 10.1186/1471-2415-14-59 (PMC4021540; doi:10.1186/1471-2415-14-59)
Supplement: Additional file 2: Table S2 — Ocular findings in individuals with a normal or abnormal MRI scan of the brain. [file 1471-2415-14-59-S2.xlsx]

## Sheet: Blad1
Additional file 2: Ocular findings in individuals with a normal or abnormal MRI scan
	Normal MRI (N=28)	Abnormal MRI (N=178)	Raw p-value
Mean age most recent examination (months)	76 (SD 70)	61 (SD 48)	0.364
	Affected N/ Available N	Affected N/ Available N
Men	17/28 (61%)	94/178 (53%)	0.542
Vigabatrin use	4/28 (14%)	30/178 (17%)	1000
Myopia <-4	0/28 (0%)	5/178 (3%)	1000
Hypermetropia >+4	3/28 (11%)	16/178 (9%)	0.728
Visual acuity <0.05 or <1.6 cycles/cm at 55 cm	5/28 (18%)	41/178 (23%)	0.663
Strabismus	18/27 (67%)	136/171 (80%)	0.141
Nystagmus	6/26 (23%)	73/155 (47%)	0.031
Visual field defect	11/22 (50%)	91/146 (62%)	0.349
Hemianopsia	3/11	16/91	-
Upper or lower visual field defect	4/11	20/91	-
Constriction of visual field	4/11	55/91	-
(Partial) pale optic disc	4/28 (14%)	82/169 (49%)	0.001*
*p-Values in bold represent differences that passed the Benjamini–Hochberg criterion.
